# Supplementary material for: Structural mechanism of FusB-mediated rescue from fusidic acid inhibition of protein synthesis
Source: Nat Commun. 2025 Apr 18;16:3693. doi: 10.1038/s41467-025-58902-3 (PMC12008383; doi:10.1038/s41467-025-58902-3)
Supplement: Supplementary file 3 — Supplementary Data 1 [file 41467_2025_58902_MOESM3_ESM.xlsx]

## Sheet: PeptideGroups
Annotated Sequence	Modifications	# PSMs	Master Protein Accessions	Theo. MH+ [Da]	XCorr : Sequest HT	Abund. 126, run 1	Abund. 126, run 2	Abund. 126, run 3	Abund. 126, run 4	Abund. 126, run 5	Abund. 126, run 6	Abund. 126, run 7	Abund. 126, run 8	Abund. 126, run 9	Abund. 133C, run 1	Abund. 133C, run 2	Abund. 133C, run 3	Abund. 133C, run 4	Abund. 133C, run 5	Abund. 133C, run 6	Abund. 133C, run 7	Abund. 133C, run 8	Abund. 133C, run 9	Abund. 135N, run 1	Abund. 135N, run 2	Abund. 135N, run 3	Abund. 135N, run 4	Abund. 135N, run 5	Abund. 135N, run 6	Abund. 135N, run 7	Abund. 135N, run 8	Abund. 135N, run 9
SUM EFG						0	0	0	0	0	0	0	0	0	1246.6	13767.6	9508.4	7881.6	5761.4	17528	17483.1	13043.3	11110.3	13784.3	13944	10556.3	15859.9	12304.5	12189.9	11164.4	17198.9	14405.5
[K].IGETHEGASQMDWMEQEQDR.[G]	1xOxidation [M]; 1xTMTpro [N-Term]	52	Q2YSB4	2697.18	8.14		0				0	0	0	0		125.1				282.1	226.7	91.7	468.7		297.4				330.7	255.3	180.5	203
[K].VTIEMPEEYMGDIMGDVTSR.[R]	1xOxidation [M]; 1xTMTpro [N-Term]	49	Q2YSB4	2593.22	7.55	0	0	0	0	0	0	0	0	0	32.4	354.8	254.5	175.3	69.6	173.1	119.7	2526.8	1535.2	826.9	783	735.2	529	401.4	242.3	129.8	884.7	597.9
[R].QEIDTVYSGDIAAAVGLK.[D]	1xTMTpro [K18]; 1xTMTpro [N-Term]	35	Q2YSB4	2458.37	7.4		0		0	0		0	0	0		714.6		89.8	316.2		1028.2	548.7	191.3		1131.2		229.1	803.2		295.5	1303.7	478.1
[R].VNIIDTPGHVDFTVEVER.[S]	1xTMTpro [N-Term]	34	Q2YSB4	2344.25	6.55	0	0	0		0	0	0	0	0	542.2	438.6	856.7		179.2	196.7	1609.3	526.2	608.7	4287.5	329.2	659.1		256.1	84.7	686.3	517.9	629.3
[R].VLDGAVTVLDAQSGVEPQTETVWR.[Q]	1xTMTpro [N-Term]	32	Q2YSB4	2874.52	7.57	0	0	0	0	0	0	0	0	0	6	154.7	198.6	325.5	258.4	750.4	321.1	262.9	191.5	266.9	175.8	195.2	598.5	490.6	399.3	168.7	553.8	457.1
[K].IGETHEGASQMDWMEQEQDR.[G]	2xOxidation [M11; M14]; 1xTMTpro [N-Term]	29	Q2YSB4	2713.18	6.93								0	0								223.8	145								1111	738.6
[R].GQYGDVHIEFTPNETGAGFEFENAIVGGVVPR.[E]	1xTMTpro [N-Term]	28	Q2YSB4	3710.84	10.36		0		0				0	0		433.3		301.7				121.9	168.9		210.1		306.2				102.4	131.4
[K].VTIEMPEEYMGDIMGDVTSR.[R]	2xOxidation [M10; M]; 1xTMTpro [N-Term]	23	Q2YSB4	2609.21	7.77							0	0	0							43.4	907.4	766.5							170.7	1889.6	1727.9
[K].YLGDEEISVSELK.[E]	1xTMTpro [K13]; 1xTMTpro [N-Term]	20	Q2YSB4	2090.15	5.92	0	0		0		0	0	0	0	19.7	703.4		1052.2		506.5	355.8	566.3	744.2	184.3	794.5		1963.4		266	168.3	672.8	935.4
[K].YTNDLGTEIEEIEIPEDHLDR.[A]	1xTMTpro [N-Term]	19	Q2YSB4	2805.37	7.54	0	0		0	0	0	0	0	0	28.7	118		197.3	63.5	82.5	190.3	296.2	100.6	1130	418.5		1259.3	360.3	160.8	341.4	891.9	311.4
[K].DAMENGVLAGYPLIDVK.[A]	1xOxidation [M3]; 1xTMTpro [K17]; 1xTMTpro [N-Term]	19	Q2YSB4	2429.32	5.47	0	0	0	0			0			15.8	82.7	173.7	85			309.5			704.4	458.6	344.8	624.3			302.7
[K].IGETHEGASQMDWMEQEQDR.[G]	1xTMTpro [N-Term]	16	Q2YSB4	2681.19	8.47	0	0	0	0	0		0	0	0	18.7	461.7	318.3	195.3	253.2		354.1	248.4	170.7	155.3	156.4	135.6	162.4	155.7		28.1	234.5	9.8
[R].GITITSAATTAAWEGHR.[V]	1xTMTpro [N-Term]	16	Q2YSB4	2047.09	6.56	0	0	0	0	0	0	0	0	0	85	180.7	202.4	146.3	159.4	371.8	339.8	24.1	24.9	1259	183.3	222.8	212.7	243.4	329.8	402.2	541.1	820.2
[K].VMTDPYVGK.[L]	1xTMTpro [K9]; 1xTMTpro [N-Term]	16	Q2YSB4	1617.92	3.55		0	0	0	0	0	0	0	0		535.9	645.8	945.2	502.2	1080	555.6	1135.8	1112.7		382.4	507.5	1318.6	696.4	380.2	207.5	445.8	444.7
[K].LYDGSYHDVDSSEMAFK.[I]	1xOxidation [M14]; 1xTMTpro [K17]; 1xTMTpro [N-Term]	13	Q2YSB4	2588.25	6.39		0	0	0		0	0	0	0		96.7	154.8	36.4		165.7	673.6	448.1	432.6		124.1	220.2	154.4		126.5	509.6	1012.1	1353.9
[K].DAMENGVLAGYPLIDVK.[A]	1xTMTpro [K17]; 1xTMTpro [N-Term]	13	Q2YSB4	2413.33	5.9		0	0	0	0	0		0	0		183.7	397.1	173	270.8	689.8		932.8	594.8		337.8	784.3	586.8	868.6	662.8		753.4	546.1
[K].LQEEDPTFHAHTDEETGQVIIGGMGELHLDILVDR.[M]	1xTMTpro [N-Term]	12	Q2YSB4	4219.09	8.68		0				0	0	0	0		435.5				168.2	263.5	404.8	477.8		27.8				4.4	18.1	21	82
[K].SSAQVQGK.[F]	1xTMTpro [K8]; 1xTMTpro [N-Term]	12	Q2YSB4	1412.84	3.08		0		0		0	0				1001.2		276.1		491.4	393.5				589.8		330.7		134.1	109.3
[K].LGANFEYSVSTLHDR.[L]	1xTMTpro [N-Term]	11	Q2YSB4	2013.04	7.61	0	0	0	0	0	0	0	0	0	53.8	311.6	176	243.3	119.7	275.5	233.2	90.7	96.6	357	230.8	117.4	397.5	181.2	143.9	126.9	585.6	649.8
[R].VYSGTMTSGSYVK.[N]	1xTMTpro [K13]; 1xTMTpro [N-Term]	10	Q2YSB4	1988.07	5.12		0	0	0	0	0					711.7	162.9	582.7	435.7	125.2					522.5	314	259.9	888.2	89.8
[R].GNAQVVNAYVPLSEMFGYATSLR.[S]	1xOxidation [M15]; 1xTMTpro [N-Term]	9	Q2YSB4	2807.44	7.22		0	0	0	0	0	0	0	0		224.9	126.9	150.7	75.6	244.1	123.7	68.7	78.1		513.4	241	432.4	182.4	312.9	169.3	610.1	684
[R].EYIPSVEAGLK.[D]	1xTMTpro [K11]; 1xTMTpro [N-Term]	9	Q2YSB4	1814.06	4.16		0	0		0	0	0				839.1	695.7		248.4	1536.6	168.4				1224.4	1053.9		790	1142.7	136.5
[R].LLQMHANSR.[Q]	1xTMTpro [N-Term]	9	Q2YSB4	1373.76	3.85	0	0	0	0	0	0	0	0	0	201.1	399.3	367.1	583.5	266.1	1224.2	685.6	356.3	408.2	1653.1	177.7	159.8	411.4	178.8	365.9	267.2	536.2	558.6
[R].QATTYGVPR.[I]	1xTMTpro [N-Term]	9	Q2YSB4	1296.72	2.8	0	0	0	0	0	0	0	0	0	35	117.4	160.9	131.7	79.6	297.1	153.8	142.2	118.2	421	120	192.4	358.3	214.9	184.2	92.1	262.3	197.1
[R].VDGMEPR.[G]	1xTMTpro [N-Term]	9	Q2YSB4	1107.58	2.48	0	0	0	0	0	0	0	0	0	169	489	610	623.1	397.6	990.2	1408.8	1598.8	1541.8	1894.4	473.5	668.8	1205.5	808.2	535	767.6	404.9	400.5
[K].ADDSAEFAALAFK.[V]	1xTMTpro [K13]; 1xTMTpro [N-Term]	8	Q2YSB4	1964.06	5.3			0	0		0						101	190.5		573						120.3	419.3		328.3
[R].ILYYTGR.[I]	1xTMTpro [N-Term]	8	Q2YSB4	1189.69	2.7	0	0	0	0	0	0		0		39.2	235.7	94.9	194.1	137.6	202.6		113.4		644.5	253.1	101.4	397.6	241.7	141.4		420.2
[K].LQEEDPTFHAHTDEETGQVIIGGMGELHLDILVDR.[M]	1xOxidation [M24]; 1xTMTpro [N-Term]	7	Q2YSB4	4235.09	6.82								0	0								511.6	759.7								213.8	157.2
[R].GTYTMYFDHYAEVPK.[S]	1xOxidation [M5]; 1xTMTpro [K15]; 1xTMTpro [N-Term]	7	Q2YSB4	2446.22	3.89				0	0	0	0						141.1	99.7	359.5	1063.5						962.7	370.1	438.6	427
[R].NIGIMAHIDAGK.[T]	1xTMTpro [K12]; 1xTMTpro [N-Term]	6	Q2YSB4	1848.07	4.68		0	0	0	0	0	0				420.4	1095.9	462.7	720.6	863.7	753.6				653.8	1596.7	858.8	1270.1	1820.2	1518.5
[R].VYSGTMTSGSYVK.[N]	1xOxidation [M6]; 1xTMTpro [K13]; 1xTMTpro [N-Term]	6	Q2YSB4	2004.06	4.48			0	0	0	0	0					73.4	46.3	80.2	136.1	116.5					214.2	178.2	269.4	227.6	202.7
[K].VTIEMPEEYMGDIMGDVTSR.[R]	3xOxidation [M5; M10; M14]; 1xTMTpro [N-Term]	5	Q2YSB4	2625.21	7.99								0	0								94.9	81.1								1691.4	1248
[K].LYDGSYHDVDSSEMAFK.[I]	1xTMTpro [K17]; 1xTMTpro [N-Term]	5	Q2YSB4	2572.25	5.76		0		0	0	0	0				390.2		105.4	262	1264.6	1663.1				177.4		216.8	481.6	238.5	398.5
[R].ASNPEEEVIAK.[A]	1xTMTpro [K11]; 1xTMTpro [N-Term]	5	Q2YSB4	1795.01	4.29		0			0			0			101.7			264.5			381.7			192.2			575.3			479.7
[R].GTYTMYFDHYAEVPK.[S]	1xTMTpro [K15]; 1xTMTpro [N-Term]	5	Q2YSB4	2430.23	3.75		0		0	0			0			759.8		321.2	405.2			185.3			467.9		1174.7	1433.5			128.9
[R].LLQMHANSR.[Q]	1xOxidation [M4]; 1xTMTpro [N-Term]	5	Q2YSB4	1389.76	2.78				0		0	0		0				66.7		392.2	122.1		292.5				177.8		272.8	201.7		1043.5
[R].GNAQVVNAYVPLSEMFGYATSLR.[S]	1xTMTpro [N-Term]	4	Q2YSB4	2791.44	5.19		0			0						170.8			96.4						153.5			143.4
[K].IAASLALK.[E]	1xTMTpro [K8]; 1xTMTpro [N-Term]	4	Q2YSB4	1394.92	3.24		0	0			0					565.4	975.3			136.9					150	302			147.9
[K].SIAEDIIK.[K]	1xTMTpro [K8]; 1xTMTpro [N-Term]	4	Q2YSB4	1496.92	3.06		0									496									746.9
[K].MTQALVK.[L]	1xTMTpro [K7]; 1xTMTpro [N-Term]	4	Q2YSB4	1398.86	2.88		0	0			0	0				458.1	445.7			907	998				507.3	485.3			522.7	610
[R].EFSLEK.[T]	1xTMTpro [K6]; 1xTMTpro [N-Term]	4	Q2YSB4	1360.8	2.54		0	0			0	0				435.2	593.7			1125.1	2107.8				405.5	554.5			502	1024.3
[K].VMTDPYVGK.[L]	1xOxidation [M2]; 1xTMTpro [K9]; 1xTMTpro [N-Term]	3	Q2YSB4	1633.91	2.94						0	0								519	1100.9								697.1	1428.6
[R].IVFVNK.[M]	1xTMTpro [K6]; 1xTMTpro [N-Term]	3	Q2YSB4	1327.86	2.04		0	0			0					620.7	627.1			1397.2					574.2	629.9			956.8
[K].NDIILESMEFPEPVIHLSVEPK.[S]	1xOxidation [M8]; 1xTMTpro [K22]; 1xTMTpro [N-Term]	2	Q2YSB4	3160.71	6.62								0									233.8									749.6
[R].NIGIMAHIDAGK.[T]	1xOxidation [M5]; 1xTMTpro [K12]; 1xTMTpro [N-Term]	2	Q2YSB4	1864.06	3.53				0									39.5									133.6
SUM Far1						21935	4613.8	2579.3	2581.7	1991	5952.9	7143.4	4572.2	5113.5	4	0	0	0	0	0	8.6	2.6	0	7117.8	5429.1	3156.1	5481	5263.3	5276.8	4952.1	3775.4	5188.5
[K].GLYGEISNQVVK.[G]	1xTMTpro [K12]; 1xTMTpro [N-Term]	12	Q8GNY5	1915.11	4.88	2786.4	1738.9	721.1	694.2	535.2	279.6	881.4	1314.3	1159.1	0	0	0	0	0	0	0	2.6	0	563.7	1802.5	758.3	1346.6	1139.5	165.6	455.5	1325.5	1166.9
[K].VSSFVGWNELASNR.[K]	1xTMTpro [N-Term]	10	Q8GNY5	1869.98	5.71	1474.3	326.7		203.1		720.2		403.4	143.1	0	0		0		0		0	0	361.9	425.9		431.9		361.4		308.3	120.3
[K].YIIYYDEK.[K]	1xTMTpro [K8]; 1xTMTpro [N-Term]	10	Q8GNY5	1714.95	4.06	3347.7	1073.8	382	709.6	385.5	572.2		728.9	676.1	0	0	0	0	0	0		0	0	537.5	738.9	228.7	1036.6	451.2	178.6		458.1	411.9
[K].ESNVSLFMK.[K]	1xTMTpro [K9]; 1xTMTpro [N-Term]	10	Q8GNY5	1662.94	3.87	4429.5	487.7	517.7	736	486.7	1305.4	737.5	587.2	794.1	0	0	0	0	0	0	0	0	0	1461.9	382	406	1204.6	831.3	533.4	253.6	155.9	195.2
[K].ESNVSLFMK.[K]	1xOxidation [M8]; 1xTMTpro [K9]; 1xTMTpro [N-Term]	10	Q8GNY5	1678.93	3.68	1330.6		51.2		39.3	565.9	1058.8			0		0		0	0	2.3			928.7		161		199.2	1286.2	1220.9
[K].IPQFEEYDLK.[V]	1xTMTpro [K10]; 1xTMTpro [N-Term]	10	Q8GNY5	1890.05	3.64	1547.2	766.5		62.3		668.5		103	407.2	0	0		0		0		0	0	723.3	1086.6		263.6		475.6		421.8	1047.7
[K].TNSDGQYVK.[K]	1xTMTpro [K9]; 1xTMTpro [N-Term]	10	Q8GNY5	1619.89	2.93	3122.8					149.6		352.7	1029.5	0					0		0	0	573.4					83.9		459.6	1287.4
[K].TMIYPHQYNYIR.[S]	1xTMTpro [N-Term]	9	Q8GNY5	1902.99	4.53	576.2	70	56.2	39.6	61	143.8		495.3	601.4	0	0	0	0	0	0		0	0	436.1	869.2	391.8	688	1020	909.1		285.8	614.5
[K].VLMNIR.[L]	1xTMTpro [N-Term]	8	Q8GNY5	1049.65	2.39	452.8	150.2	177.6	136.9		284.7	1090.3	335.7		4	0	0	0		0	6.3	0		102.2	124	158.6	217.5		112.3	492.8	76.3
[K].EIEAILNK.[F]	1xTMTpro [K8]; 1xTMTpro [N-Term]	6	Q8GNY5	1537.94	3.44	2823.1		543.6		451.5	1133	3375.4			0		0		0	0	0			1268		895.8		1382.9	875.3	2529.3
[K].QLTDINQFYNFIDK.[L]	1xTMTpro [K14]; 1xTMTpro [N-Term]	5	Q8GNY5	2367.28	4.78					31.8	130								0	0								239.2	295.4
[K].FLEYVVPFELPSPQK.[L]	1xTMTpro [K15]; 1xTMTpro [N-Term]	4	Q8GNY5	2401.37	4.35			129.9									0									155.9
[K].TMIYPHQYNYIR.[S]	1xOxidation [M2]; 1xTMTpro [N-Term]	4	Q8GNY5	1918.98	4.05	44.4			0				251.7	303	0			0				0	0	161.1			292.2				284.1	344.6
