# Supplementary material for: Structural mechanism of FusB-mediated rescue from fusidic acid inhibition of protein synthesis
Source: Nat Commun. 2025 Apr 18;16:3693. doi: 10.1038/s41467-025-58902-3 (PMC12008383; doi:10.1038/s41467-025-58902-3)
Supplement: Supplementary file 7 — Source Data [file 41467_2025_58902_MOESM7_ESM.xlsx]

## Sheet: Figure 5a
Figure 5a
		[70S] (nM)	Cycle 1	Cycle 2	Cycle 3	Cycle 4	Cycle 5
	Blank-corrected intensity values (perpendicular)	0	27646	26089	24803	23206	21743
		0	26807	25002	23268	21707	20380
		0	27027	24811	22894	21359	20168
		14.58	26296	23481	21671	20764	20507
		14.58	22252	22068	21523	20940	20599
		14.58	22542	21533	21154	20779	20473
		29.16	20359	20373	19959	19364	18997
		29.16	21423	19531	19037	18359	18048
		29.16	23557	23035	22523	21611	21240
		58.32	24665	24338	23179	22235	21549
		58.32	24874	24959	24521	23333	22391
		58.32	22885	22511	22065	21711	21265
		116.64	25002	24731	24615	24019	23469
		116.64	25742	25737	25577	24911	24194
		116.64	23490	23027	22745	22303	21673
		233.28	27623	26852	26694	26351	25941
		233.28	28159	27598	27327	26399	25692
		233.28	21760	21128	20862	20496	20233
		466.56	26328	25881	25793	25188	24609
		466.56	27344	26773	26610	26167	25738
		466.56	24192	23180	22161	21553	21198
		933.12	21043	20653	20025	19662	19348
		933.12	20722	20725	20065	19703	19191
		933.12	23451	23458	23135	22637	22170
		1866.24	24329	24053	23583	23129	22850
		1866.24	23934	23810	23585	23258	22869
		1866.24	20363	20158	19647	19366	18972
		3732.48	25808	25249	24896	24520	23938
		3732.48	21451	20935	20693	20464	20177
		3732.48	23341	23180	22863	22422	22059
		[70S] (nM)	Cycle 1	Cycle 2	Cycle 3	Cycle 4	Cycle 5
	Blank-corrected intensity values (parallel)	0	47036	44303	41784	39284	36806
		0	45915	42225	39417	36792	34605
		0	45501	41884	38745	36342	34339
		14.58	44936	40033	37026	35502	34874
		14.58	38161	37598	36695	35685	34970
		14.58	38754	36957	36261	35668	34997
		29.16	35238	35095	34354	33471	32839
		29.16	37135	34186	33219	32043	31439
		29.16	40358	39558	38359	36875	36237
		58.32	43077	42665	40694	38615	37520
		58.32	42926	42709	41896	39777	38277
		58.32	39973	38911	38318	37566	36832
		116.64	43952	43203	42625	42054	40898
		116.64	45368	45193	44609	43730	42353
		116.64	41454	40543	40046	39238	38075
		233.28	48831	47468	46886	46297	45694
		233.28	49995	48920	47893	46660	45452
		233.28	39546	38293	37803	36987	36476
		466.56	47931	46950	46497	45490	44389
		466.56	49142	47949	47485	46699	45777
		466.56	44042	42036	40465	39022	38421
		933.12	39440	38449	37275	36392	35842
		933.12	39047	38779	37585	36674	35783
		933.12	43100	42921	42141	41350	40355
		1866.24	45514	45326	43989	43384	42607
		1866.24	44802	44731	44028	43559	42504
		1866.24	39187	38285	37344	36715	35958
		3732.48	49075	47993	47239	46420	45518
		3732.48	41160	40243	39797	39211	38479
		3732.48	45088	44385	43702	42700	42085
		[70S] (nM)	Cycle 1	Cycle 2	Cycle 3	Cycle 4	Cycle 5	average
	Polarization values provided by instrument (mP)	0	259.6	258.8	255	257.3	257.3	257.6
		0	262.8	256.2	257.6	257.9	258.7	258.64
		0	254.7	256	257.2	259.7	260	257.52
		14.58	261.7	260.6	261.6	261.9	259.4	261.04
		14.58	263.3	260.3	260.6	260.4	258.6	260.64
		14.58	264.5	263.7	263.1	263.8	261.8	263.38
		29.16	267.6	265.4	265	267	267	266.4
		29.16	268.3	272.8	271.4	271.5	270.6	270.92
		29.16	262.9	264	260.1	261	260.9	261.78
		58.32	271.8	273.5	274.2	269.2	270.4	271.82
		58.32	266.3	262.3	261.6	260.6	261.9	262.54
		58.32	271.9	267	269.2	267.5	267.9	268.7
		116.64	274.8	271.9	267.8	273	270.8	271.66
		116.64	276	274.3	271.2	274.2	272.9	273.72
		116.64	276.6	275.5	275.5	275.2	274.5	275.46
		233.28	277.4	277.4	274.4	274.6	275.7	275.9
		233.28	279.4	278.7	273.4	277.3	277.7	277.3
		233.28	290.1	288.9	288.8	286.9	286.4	288.22
		466.56	290.9	289.3	286.4	287.2	286.7	288.1
		466.56	285	283.4	281.7	281.8	280.2	282.42
		466.56	290.9	289.1	292.3	288.4	288.9	289.92
		933.12	304.2	301.1	301	298.5	298.9	300.74
		933.12	306.6	303.4	303.9	301	301.8	303.34
		933.12	295.2	293.2	291.2	292.4	290.8	292.56
		1866.24	303.3	306.6	302	304.5	301.8	303.64
		1866.24	303.6	305.2	302.4	303.8	300.4	303.08
		1866.24	316.1	310.2	310.5	309.4	309.2	311.08
		3732.48	310.7	310.5	309.7	308.7	310.7	310.06
		3732.48	314.8	315.6	315.8	314.2	312	314.48
		3732.48	317.8	313.8	313.1	311.4	312.2	313.66

## Sheet: Figure 5b
Figure 5b
		[70S] (nM)	Cycle 1	Cycle 2	Cycle 3	Cycle 4	Cycle 5
	Blank-corrected intensity values (perpendicular)	0	65531	55359	46994	45529	44052
		0	55317	49365	46846	46373	43442
		0	42144	37073	33907	31895	30476
		28.1	46676	42654	42695	40142	37958
		28.1	48831	45582	47581	45788	44249
		28.1	54667	52705	50139	47346	44890
		56.2	42137	40942	40360	39690	38914
		56.2	33897	39126	42416	40565	38725
		56.2	41431	38846	37493	36519	40502
		112.4	35334	32840	31227	29757	28629
		112.4	44041	42364	40597	38824	37000
		112.4	34221	33719	33230	32614	32056
		224.8	36330	36312	36214	35930	35628
		224.8	38174	37251	36319	35064	33712
		224.8	41768	41256	40501	40124	39483
		449.6	31074	30541	29842	29203	28575
		449.6	29596	28015	26832	26411	26133
		449.6	36723	36192	35212	34505	33662
		899.2	25935	26239	25907	25299	24598
		899.2	24958	24114	23289	22725	22509
		899.2	26688	25885	25107	24419	23882
		1798.4	27920	27141	26745	26166	25541
		1798.4	27725	26249	25266	24419	23727
		1798.4	27187	24988	23414	22457	21849
		3596.8	26296	23971	22730	22251	21999
		3596.8	25316	24504	23904	23537	23014
		3596.8	22175	20709	20187	20305	20315
		[70S] (nM)	Cycle 1	Cycle 2	Cycle 3	Cycle 4	Cycle 5
	Blank-corrected intensity values (parallel)	0	109235	92438	78430	75591	72895
		0	93240	82446	78073	77151	71744
		0	70684	62935	57427	53877	51523
		28.1	79871	72328	72245	67945	64544
		28.1	82486	77173	80390	77244	74779
		28.1	92209	88304	84090	79405	75301
		56.2	71358	69195	68224	67146	65737
		56.2	57806	66795	72153	68934	65866
		56.2	69761	65993	63981	62166	68640
		112.4	61421	57235	54186	51452	49526
		112.4	76107	73018	70106	67084	64179
		112.4	59101	58256	57309	56522	55417
		224.8	62616	62660	62589	62010	61682
		224.8	66562	65111	63527	61252	58879
		224.8	70472	69722	68752	67585	66537
		449.6	55659	54628	53257	52195	51048
		449.6	51987	49284	47602	46847	46169
		449.6	64130	62914	61580	60443	58566
		899.2	46960	47352	46741	45552	44244
		899.2	45025	43558	41898	41135	40599
		899.2	47561	46103	44928	43754	43013
		1798.4	50385	49176	48407	47369	46108
		1798.4	50561	47724	45958	44495	43163
		1798.4	49013	45380	42687	40988	40133
		3596.8	46641	42932	40908	40153	39777
		3596.8	45706	44139	43405	42647	41877
		3596.8	40073	37403	36607	36903	37231
		[70S] (nM)	Cycle 1	Cycle 2	Cycle 3	Cycle 4	Cycle 5	average
	Polarization values provided by instrument (mP)	0	250.1	250.9	250.6	248.2	246.6	249.28
		0	255.3	251	250	249.2	245.7	250.24
		0	253	258.6	257.5	256.3	256.7	256.42
		28.1	262.3	258.1	257.1	257.2	259.4	258.82
		28.1	256.3	257.4	256.4	255.7	256.5	256.46
		28.1	255.6	252.5	252.9	252.9	253	253.38
		56.2	257.5	256.5	256.6	257	256.3	256.78
		56.2	260.7	261.2	259.6	259.1	259.5	260.02
		56.2	254.8	258.9	261	259.9	257.8	258.48
		112.4	269.6	270.8	268.8	267.2	267.4	268.76
		112.4	266.9	265.7	266.6	266.8	268.6	266.92
		112.4	266.6	266.8	266	268.2	267.1	266.94
		224.8	265.7	266.2	266.9	266.3	267.7	266.56
		224.8	271	272.2	272.5	271.9	271.8	271.88
		224.8	255.7	256.5	258.6	255	255.2	256.2
		449.6	283.5	282.8	281.8	282.5	282.2	282.56
		449.6	274.5	275.2	279	279	277.1	276.96
		449.6	271.8	269.6	272.4	273.2	270	271.4
		899.2	288.4	286.9	286.8	285.9	285.4	286.68
		899.2	286.7	287.3	285.5	288.3	286.7	286.9
		899.2	281.1	280.9	283	283.6	286	282.92
		1798.4	286.9	288.7	288.2	288.3	287.1	287.84
		1798.4	291.7	290.3	290.5	291.3	290.6	290.88
		1798.4	286.4	289.8	291.6	292.1	295	290.98
		3596.8	278.9	283.4	285.6	286.9	287.8	284.52
		3596.8	287.1	286	289.7	288.7	290.7	288.44
		3596.8	287.5	287.3	289.1	290.1	294	289.6

## Sheet: Figure 5c
Figure 5c
		Time (s)	Without FusB rep1	Without FusB rep2	With FusB rep1	With FusB rep2
	Dipeptide formation	0	0	0	0	0
		0.01	19.91	20.4	17.09	21.72
		0.02	38.83	40.1	37.09	38.24
		0.04	61.92	61.67	55.31	53.26
		0.06	64.59	65	63.99	65.46
		0.08	69.59	65.64	67.92	60.23
		0.1	72.1	71.88	69.75	60.93
		0.2	73.76	71.79	70.75	63.34
		0.5	77.34	75.21	68.27	71.75
		1	75.8	75.16	74.31	73.5
		5	79.29	78.83	77.76	76.34

## Sheet: Figure 5d
Figure 5d
		Time (s)	Without FusB rep1	Without FusB rep2	With FusB rep1	With FusB rep2
	Tripeptide formation S. aureus EF-G	0.1	2.56	2.72	1.41	1.94
		0.2	6.3	4.3	6.92	4.75
		0.5	8.24	8.99	9.6	8.7
		1	25.38	28.22	18.07	27.64
		5	39.72	46.65	29.98	31.68
		10	46.91	53.98	37.05	47.05
		30	52.7	59.67	52.35	52.56

## Sheet: Figure 5e
Figure 5e
		Time (s)	Without FusB rep1	Without FusB rep2	With FusB rep1	With FusB rep2
	Tripeptide formation E. coli EF-G	0.05	1.38	0.87	1.99	1.41
		0.1	9.62	9.61	5.08	6.86
		0.2	28.16	29.29	26.88	25.95
		0.4	47.32	53.33	53.01	53.02
		0.6	63.79	63.39	62.98	62.65
		0.8	68.83	69.83	64.94	66.9
		1	71.99	72.09	68.57	67.31
		5	80.79	81.98	78.33	78.1
		10	81.31	81.72	83.53	80.01

## Sheet: Supplementary Figure 16a
Supplementary Figure 16a
		[70S] (nM)	Cycle 1	Cycle 2	Cycle 3	Cycle 4	Cycle 5
	Blank-corrected intensity values (perpendicular)	0	36702	33869	32479	31144	30229
		0	40519	36303	34732	33279	32339
		0	40169	37202	36073	34846	34066
		15.14	34588	32412	31190	30203	29476
		15.14	29163	29148	28436	27904	27385
		15.14	30042	29422	28626	27852	26998
		30.28	31905	32548	32159	31498	30631
		30.28	-191	-183	-196	-203	-205
		30.28	34696	34034	32276	30728	29421
		60.56	32637	32587	31910	31214	30245
		60.56	43825	42848	41448	40243	39054
		60.56	37810	36741	35236	34119	32897
		121.12	35790	36728	36115	34993	34094
		121.12	39846	40601	39719	38822	37871
		121.12	38053	38993	38257	37344	36056
		242.24	34445	34926	34594	33925	33257
		242.24	37764	38303	37473	36400	35655
		242.24	33089	33888	33379	32754	31957
		484.48	35585	35556	34732	34032	33509
		484.48	38232	38111	37403	36658	36153
		484.48	30782	30473	29563	28808	28260
		968.96	27440	27133	26651	26013	25640
		968.96	31630	31435	30929	30097	29524
		968.96	33864	33907	33459	32837	32055
		1937.92	25720	25978	25724	25204	24790
		1937.92	28208	28047	27477	26991	26556
		1937.92	29130	29432	28844	28209	27612
		3875.84	35007	35272	34896	34447	33919
		3875.84	29038	29136	28721	28411	28067
		3875.84	37626	38179	37852	37054	36504
		[70S] (nM)	Cycle 1	Cycle 2	Cycle 3	Cycle 4	Cycle 5
	Blank-corrected intensity values (parallel)	0	61566	55948	53836	50861	49561
		0	67473	60092	56902	54522	52934
		0	66203	61336	59298	57082	55932
		15.14	59243	54989	52584	50806	49424
		15.14	49215	49143	47835	46943	46106
		15.14	51261	49984	48341	46970	45496
		30.28	53973	54704	53981	52906	51400
		30.28	-219	-205	-229	-232	-241
		30.28	59012	57729	54636	51872	49526
		60.56	55292	55257	54248	52861	51167
		60.56	74499	72866	70215	67958	65423
		60.56	64823	62427	60135	58106	55919
		121.12	61380	62884	61532	60055	58240
		121.12	68333	69426	67849	66120	64392
		121.12	65626	66939	65200	63654	61611
		242.24	60097	60852	59966	58802	57560
		242.24	65937	66210	64854	63156	61556
		242.24	58720	59402	58271	57103	55675
		484.48	62509	61713	60808	59201	58149
		484.48	66514	66202	64633	63717	62340
		484.48	55168	54588	52939	51458	50549
		968.96	50595	49780	48873	47709	46841
		968.96	57268	56906	56162	54580	53525
		968.96	61335	61069	60179	59209	57717
		1937.92	48400	48608	47857	46992	46102
		1937.92	52459	51942	50953	50082	49035
		1937.92	54120	54646	53412	52178	51138
		3875.84	64760	65017	64074	63379	62301
		3875.84	54542	54773	53945	53149	52372
		3875.84	70051	70794	69856	68514	67198
		[70S] (nM)	Cycle 1	Cycle 2	Cycle 3	Cycle 4	Cycle 5	average
	Polarization values provided by instrument (mP)	0	253	245.8	247.4	240.4	242.3	245.78
		0	249.6	246.8	241.9	241.9	241.5	244.34
		0	244.7	244.9	243.5	241.9	243	243.6
		15.14	262.8	258.3	255.4	254.3	252.8	256.72
		15.14	255.8	255.4	254.3	254.4	254.7	254.92
		15.14	261	258.9	256.1	255.5	255.2	257.34
		30.28	257	253.9	253.3	253.6	253.2	254.2
		30.28	68.3	56.7	77.6	66.7	80.7	70
		30.28	259.5	258.2	257.3	256	254.7	257.14
		60.56	257.7	258.1	259.3	257.5	257	257.92
		60.56	259.2	259.4	257.6	256.1	252.4	256.94
		60.56	263.2	259	261.1	260.1	259.2	260.52
		121.12	263.4	262.6	260.3	263.7	261.5	262.3
		121.12	263.3	262	261.5	260.1	259.3	261.24
		121.12	265.9	263.8	260.4	260.5	261.7	262.46
		242.24	271.3	270.7	268.3	268.3	267.6	269.24
		242.24	271.7	267	267.6	268.8	266.4	268.3
		242.24	279.2	273.5	271.6	271	270.7	273.2
		484.48	274.5	268.9	272.9	270	268.8	271.02
		484.48	270	269.3	266.9	269.6	265.9	268.34
		484.48	283.7	283.5	283.3	282.2	282.8	283.1
		968.96	296.7	294.4	294.2	294.3	292.5	294.42
		968.96	288.4	288.3	289.7	289.1	289	288.9
		968.96	288.6	286	285.4	286.5	285.9	286.48
		1937.92	306	303.4	300.8	301.8	300.6	302.52
		1937.92	300.6	298.7	299.3	299.6	297.4	299.12
		1937.92	300.2	299.9	298.7	298.2	298.7	299.14
		3875.84	298.2	296.6	294.8	295.7	295	296.06
		3875.84	305.1	305.5	305.1	303.3	302.2	304.24
		3875.84	301.1	299.3	297.1	298	296	298.3

## Sheet: Supplementary Figure 16b
Supplementary Figure 16b
		[70S] (nM)	Cycle 1	Cycle 2	Cycle 3	Cycle 4	Cycle 5
	Blank-corrected intensity values (perpendicular)	0	33045	32760	31559	30754	30063
		0	33755	31798	30369	29407	28681
		0	37820	34311	32695	31689	30966
		16.87	31912	31488	30966	30242	29604
		16.87	29518	29144	28382	27832	27340
		16.87	30613	30306	30085	29808	28893
		33.74	28529	28610	28389	28179	27748
		33.74	33645	33519	33182	32934	32379
		33.74	33720	33302	32760	32159	31630
		67.48	31066	30748	30284	29669	29030
		67.48	33273	32845	32320	31790	31312
		67.48	32683	32174	31647	31017	30489
		134.96	35484	35088	34117	33479	32815
		134.96	38000	37279	36519	35741	35006
		134.96	36094	35848	35162	34441	33703
		269.92	28363	27452	27089	26566	26139
		269.92	32007	31412	30284	29511	29009
		269.92	35589	35114	33894	33035	32282
		539.84	25901	25415	24803	24328	23880
		539.84	32642	31952	31057	30464	29935
		539.84	24593	24443	23794	23266	22965
		1079.68	24128	24006	23695	23341	22978
		1079.68	27206	26551	25865	25471	25160
		1079.68	25719	25507	25017	24551	24307
		2159.36	29234	28458	27761	27151	26790
		2159.36	25156	24418	24021	23553	23244
		2159.36	32265	31810	31410	30901	30564
		4318.72	26491	25970	25316	24920	24502
		4318.72	23887	23286	22795	22339	22015
		4318.72	26458	25888	25105	24688	24318
		8637.44	29409	28672	28030	27547	27161
		8637.44	22090	21801	21400	21052	20868
		8637.44	24225	23744	23044	22580	22239
		[70S] (nM)	Cycle 1	Cycle 2	Cycle 3	Cycle 4	Cycle 5
	Blank-corrected intensity values (parallel)	0	54309	52978	50976	49626	48325
		0	55894	51806	49230	47409	46367
		0	61595	55984	52791	51222	50113
		16.87	52830	51630	50385	49300	48323
		16.87	49002	48233	47179	45996	45369
		16.87	51032	49863	49650	48822	47504
		33.74	47828	47628	47309	46885	46000
		33.74	55743	55442	54992	54507	53501
		33.74	55676	54689	53796	52843	52049
		67.48	52146	51459	50828	49807	48540
		67.48	55598	54524	53940	52875	51783
		67.48	55092	53999	53313	52261	51222
		134.96	59464	58485	57443	56068	55025
		134.96	62997	61616	60363	58700	57441
		134.96	60572	59927	58900	57460	56112
		269.92	48569	46736	46139	45181	44380
		269.92	54096	53333	51131	49811	48658
		269.92	59989	58872	56914	55402	53858
		539.84	44715	43709	42468	41696	41012
		539.84	55890	54107	52457	51361	50404
		539.84	42220	41656	40569	39516	38969
		1079.68	41975	41666	40997	40377	39391
		1079.68	47267	45911	44653	43811	43245
		1079.68	44842	44263	43146	42535	41779
		2159.36	51625	50142	48866	47916	46955
		2159.36	44500	43132	42152	41468	40755
		2159.36	57101	56197	55361	54566	53645
		4318.72	47251	46080	45015	44089	43233
		4318.72	43032	41749	40669	39860	39036
		4318.72	47710	46376	44874	44120	43251
		8637.44	52702	51355	50231	49446	48495
		8637.44	40296	39593	38908	38224	37772
		8637.44	43881	42656	41616	40645	39985
		[70S] (nM)	Cycle 1	Cycle 2	Cycle 3	Cycle 4	Cycle 5	average
	Polarization values provided by instrument (mP)	0	243.4	235.8	235.3	234.8	233	236.46
		0	247	239.3	237	234.4	235.7	238.68
		0	239.1	240	235.1	235.6	236.2	237.2
		16.87	246.8	242.3	238.7	239.6	240.2	241.52
		16.87	248.1	246.7	248.8	246	248	247.52
		16.87	250.1	243.9	245.4	241.8	243.6	244.96
		33.74	252.7	249.5	249.9	249.2	247.5	249.76
		33.74	247.2	246.4	247.4	246.7	245.9	246.72
		33.74	245.6	243.1	243	243.3	244	243.8
		67.48	253.3	251.9	253.3	253.4	251.5	252.68
		67.48	251.2	248.1	250.6	249	246.4	249.06
		67.48	255.3	253.3	255	255.1	253.7	254.48
		134.96	252.6	250	254.8	252.3	252.8	252.5
		134.96	247.5	246.1	246.1	243.1	242.7	245.1
		134.96	253.2	251.4	252.4	250.5	249.5	251.4
		269.92	262.6	259.9	260.1	259.5	258.7	260.16
		269.92	256.5	258.7	256.1	255.9	253	256.04
		269.92	255.3	252.8	253.5	252.9	250.5	253
		539.84	266.4	264.7	262.6	263.1	264	264.16
		539.84	262.6	257.4	256.2	255.4	254.8	257.28
		539.84	263.8	260.4	260.6	258.8	258.4	260.4
		1079.68	270	268.9	267.5	267.4	263.2	267.4
		1079.68	269.4	267.2	266.4	264.7	264.4	266.42
		1079.68	271	268.8	266	268.1	264.4	267.66
		2159.36	276.9	275.9	275.4	276.6	273.4	275.64
		2159.36	277.7	277	274	275.5	273.6	275.56
		2159.36	277.9	277.1	276	276.9	274.1	276.4
		4318.72	281.5	279.1	280.1	277.8	276.5	279
		4318.72	286.1	283.9	281.6	281.7	278.8	282.42
		4318.72	286.5	283.5	282.5	282.4	280.2	283.02
		8637.44	283.7	283.4	283.7	284.4	282	283.44
		8637.44	291.8	289.8	290.3	289.7	288.3	289.98
		8637.44	288.6	284.8	287.2	285.7	285.2	286.3

## Sheet: Supplementary Figure 17a
Supplementary Figure 17a
		Time (s)	Without FusB rep1	Without FusB rep2
	Dipeptide formation	0	0	0
		0.01	19.91	20.4
		0.02	38.83	40.1
		0.04	61.92	61.67
		0.06	64.59	65
		0.08	69.59	65.64
		0.1	72.1	71.88
		0.2	73.76	71.79
		0.5	77.34	75.21
		1	75.8	75.16
		5	79.29	78.83

## Sheet: Supplementary Figure 17b
Supplementary Figure 17b
		Time (s)	Without FusB rep1	Without FusB rep2
	Tripeptide formation S. aureus EF-G	0.1	2.56	2.72
		0.2	6.3	4.3
		0.5	8.24	8.99
		1	25.38	28.22
		5	39.72	46.65
		10	46.91	53.98
		30	52.7	59.67

## Sheet: Supplementary Figure 17c
Supplementary Figure 17c
		Time (s)	Without FusB rep1	Without FusB rep2
	Tripeptide formation E. coli EF-G	0.05	1.38	0.87
		0.1	9.62	9.61
		0.2	28.16	29.29
		0.4	47.32	53.33
		0.6	63.79	63.39
		0.8	68.83	69.83
		1	71.99	72.09
		5	80.79	81.98
		10	81.31	81.72

[truncated: 3 more sheets: Supplementary Figure 17d, Supplementary Figure 17e, Supplementary Figure 17f]
